# Supplementary material for: Galectin-4 Is Involved in the Structural Changes of Glycosphingolipid Glycans in Poorly Differentiated Gastric Cancer Cells with High Metastatic Potential
Source: Int J Mol Sci. 2023 Aug 1;24(15):12305. doi: 10.3390/ijms241512305 (PMC10418866; doi:10.3390/ijms241512305)
Supplement: Supplementary file 1 [file ijms-24-12305-s001.zip]

Archive with 1 entries (1 files):
- ijms-2506456-supplementary.pdf
